# Supplementary material for: Coverage of HPV Vaccination and Influencing Factors Among Female College Students in Northern China
Source: Vaccines (Basel). 2025 May 31;13(6):598. doi: 10.3390/vaccines13060598 (PMC12197517; doi:10.3390/vaccines13060598)
Supplement: Supplementary file 1 [file vaccines-13-00598-s001.zip]

Archive with 1 entries (1 files):
- vaccines-3579243-supplementary.pdf
